# Supplementary material for: Vitamin A Concentration in Human Milk: A Meta-Analysis
Source: Nutrients. 2022 Nov 16;14(22):4844. doi: 10.3390/nu14224844 (PMC9699574; doi:10.3390/nu14224844)
Supplement: Supplementary file 1 [file nutrients-14-04844-s001.zip]

Archive with 3 entries (3 files):
- Figure S1 Forest plot of human milk VA level by 3  lactation stages.jpeg
- Figure S2 Forest plot of  human milk VA level by 4  lacation stages.jpeg
- Figure S3 Forest plot of mature human milk VA level by population (Chinese vs non-Chinese).jpeg
